# Supplementary material for: The RepID–CRL4 ubiquitin ligase complex regulates metaphase to anaphase transition via BUB3 degradation
Source: Nat Commun. 2020 Jan 7;11:24. doi: 10.1038/s41467-019-13808-9 (PMC6946706; doi:10.1038/s41467-019-13808-9)
Supplement: Supplementary file 3 — Source Data [file 41467_2019_13808_MOESM3_ESM.xlsx]

## Sheet: Fig.1b,c
1st Ex	116WT
		0h	3h	6h	9h	12h	15h		G1	WT			KO
	G1	0.94	42.8	34.1	30.5	28.7	29.8			1set	2set	3set	1set	2set	3set
	S	0.51	1.83	27.5	40.7	38	14.9		0hr	0.94	1.85	1.22	2.21	2.79	1.22
	G2/M	94.5	45.1	30.4	16.9	18.9	34.3		3hr	42.8	54.5	55.2	16	22	18.1
	subG1	0.69	3.09	2.94	7.52	7.31	6.33		6hr	34.1	40.7	39.2	16.7	19.3	18.7
									9hr	30.5	39.5	32.3	18.7	19.1	19.5
									12hr	28.7	38	29.2	18.2	19.5	17.5
	116KO								15hr	29.8	34.2	33.2	18.6	18.8	18.9
		0h	3h	6h	9h	12h	15h
	G1	2.21	16	16.7	18.7	18.2	18.6
	S	0.99	2.07	8.37	24.8	22.5	7.9		G2/M	WT			KO
	G2/M	93.4	60.4	55.6	38.4	33.8	36.9			1set	2set	3set	1set	2set	3set
	subG1	0.94	15.8	14.9	12.8	13.1	22		0hr	94.5	93.1	96.1	93.4	92	95.1
									3hr	45.1	34	35	60.4	54.3	68.2
									6hr	30.4	26.2	27.4	55.6	43.2	56.2
									9hr	16.9	17.8	18.8	38.4	41.2	52.7
2nd Ex	116WT								12hr	18.9	23.2	20.1	33.8	34.8	45.2
		0h	3h	6h	9h	12h	15h		15hr	34.3	40.2	29.1	36.9	43.1	45.4
	G1	1.85	54.5	40.7	39.5	38	34.2
	S	1.28	4.25	23.6	38.4	27.8	18.7
	G2/M	93.1	34	26.2	17.8	23.2	40.2		SubG1	WT			KO
	subG1	1.36	3.73	4.06	4.21	4.53	5.32			1set	2set	3set	1set	2set	3set
									0hr	0.69	1.36	1.22	0.94	0.97	1.22
									3hr	3.09	3.73	2.19	15.8	11.7	9.7
	116KO								6hr	2.94	4.06	3.22	14.9	12.5	11.4
		0h	3h	6h	9h	12h	15h		9hr	7.52	4.21	3.22	12.8	12.1	9.7
	G1	2.79	22	19.3	19.1	19.5	18.8		12hr	7.31	4.53	3.22	13.1	11.5	11.9
	S	1.7	2.26	10.9	21.4	18.1	9.1		15hr	6.33	5.32	5.32	22	20.2	20.4
	G2/M	92	54.3	43.2	41.2	34.8	43.1
	subG1	0.97	11.7	12.5	12.1	11.5	20.2
3rd Ex	116WT
		0h	3h	6h	9h	12h	15h
	G1	1.22	55.2	39.2	32.3	29.2	33.2
	S	1.08	3.22	25.4	40.2	39.2	25.2
	G2/M	96.1	35	27.4	18.8	20.1	29.1
	subG1	1.22	2.19	3.22	3.22	3.22	5.32
	116KO
		0h	3h	6h	9h	12h	15h
	G1	1.22	18.1	18.7	19.5	17.5	18.9
	S	1.2	2.11	11.1	19.7	18.1	11.2
	G2/M	95.1	68.2	56.2	52.7	45.2	45.4
	subG1	1.22	9.7	11.4	9.7	11.9	20.4

## Sheet: Fig.1b,c (statistics)
t-Test: Two-Sample Assuming Equal Variances
G1(0 hr)				G2/M(0 hr)				subG1(0 hr)
	WT	KO			WT	KO			WT	KO
Mean	1.33667	2.07333		Mean	94.5667	93.5		Mean	1.09	1.04333
Variance	0.217233	0.630233		Variance	2.25333	2.41		Variance	0.1249	0.0236333
Observations	3	3		Observations	3	3		Observations	3	3
Pooled Variance	0.423733			Pooled Variance	2.33167			Pooled Variance	0.0742667
Hypothesized Mean Difference	0			Hypothesized Mean Difference	0			Hypothesized Mean Difference	0
df	4			df	4			df	4
t Stat	-1.38602			t Stat	0.855542			t Stat	0.209728
P(T<=t) one-tail	0.119			P(T<=t) one-tail	0.220236			P(T<=t) one-tail	0.422065
t Critical one-tail	2.13185			t Critical one-tail	2.13185			t Critical one-tail	2.13185
P(T<=t) two-tail	0.238001			P(T<=t) two-tail	0.440472			P(T<=t) two-tail	0.844129
t Critical two-tail	2.77645			t Critical two-tail	2.77645			t Critical two-tail	2.77645
G1(3 hr)				G2/M(3 hr)				subG1(3 hr)
	WT	KO			WT	KO			WT	KO
Mean	50.8333	18.7		Mean	38.0333	60.9667		Mean	3.00333	12.4
Variance	48.5233	9.27		Variance	37.7033	48.5433		Variance	0.598533	9.67
Observations	3	3		Observations	3	3		Observations	3	3
Pooled Variance	28.8967			Pooled Variance	43.1233			Pooled Variance	5.13427
Hypothesized Mean Difference	0			Hypothesized Mean Difference	0			Hypothesized Mean Difference	0
df	4			df	4			df	4
t Stat	7.32112			t Stat	-4.27717			t Stat	-5.07902
P(T<=t) one-tail	0.000926052			P(T<=t) one-tail	0.00643827			P(T<=t) one-tail	0.00354278
t Critical one-tail	2.13185			t Critical one-tail	2.13185			t Critical one-tail	2.13185
P(T<=t) two-tail	0.0018521			P(T<=t) two-tail	0.0128765			P(T<=t) two-tail	0.00708556
t Critical two-tail	2.77645			t Critical two-tail	2.77645			t Critical two-tail	2.77645
G1(6 hr)				G2/M(6 hr)				subG1(6 hr)
	WT	KO			WT	KO			WT	KO
Mean	38	18.2333		Mean	28	51.6667		Mean	3.40667	12.9333
Variance	11.97	1.85333		Variance	4.68	53.8533		Variance	0.339733	3.20333
Observations	3	3		Observations	3	3		Observations	3	3
Pooled Variance	6.91167			Pooled Variance	29.2667			Pooled Variance	1.77153
Hypothesized Mean Difference	0			Hypothesized Mean Difference	0			Hypothesized Mean Difference	0
df	4			df	4			df	4
t Stat	9.20847			t Stat	-5.35792			t Stat	-8.76621
P(T<=t) one-tail	0.000386345			P(T<=t) one-tail	0.00292724			P(T<=t) one-tail	0.000466773
t Critical one-tail	2.13185			t Critical one-tail	2.13185			t Critical one-tail	2.13185
P(T<=t) two-tail	0.00077269			P(T<=t) two-tail	0.00585448			P(T<=t) two-tail	0.000933547
t Critical two-tail	2.77645			t Critical two-tail	2.77645			t Critical two-tail	2.77645
G1(9 hr)				G2/M(9 hr)				subG1(9 hr)
	WT	KO			WT	KO			WT	KO
Mean	34.1	19.1		Mean	17.8333	44.1		Mean	4.98333	11.5333
Variance	22.68	0.16		Variance	0.903333	57.43		Variance	5.07103	2.64333
Observations	3	3		Observations	3	3		Observations	3	3
Pooled Variance	11.42			Pooled Variance	29.1667			Pooled Variance	3.85718
Hypothesized Mean Difference	0			Hypothesized Mean Difference	0			Hypothesized Mean Difference	0
df	4			df	4			df	4
t Stat	5.43631			t Stat	-5.95672			t Stat	-4.08462
P(T<=t) one-tail	0.0027783			P(T<=t) one-tail	0.00199344			P(T<=t) one-tail	0.00752065
t Critical one-tail	2.13185			t Critical one-tail	2.13185			t Critical one-tail	2.13185
P(T<=t) two-tail	0.00555661			P(T<=t) two-tail	0.00398687			P(T<=t) two-tail	0.0150413
t Critical two-tail	2.77645			t Critical two-tail	2.77645			t Critical two-tail	2.77645
G1(12 hr)				G2/M(12 hr)				subG1(12 hr)
	WT	KO			WT	KO			WT	KO
Mean	31.9667	18.4		Mean	20.7333	37.9333		Mean	5.02	12.1667
Variance	27.3633	1.03		Variance	4.92333	39.8533		Variance	4.3621	0.693333
Observations	3	3		Observations	3	3		Observations	3	3
Pooled Variance	14.1967			Pooled Variance	22.3883			Pooled Variance	2.52772
Hypothesized Mean Difference	0			Hypothesized Mean Difference	0			Hypothesized Mean Difference	0
df	4			df	4			df	4
t Stat	4.40987			t Stat	-4.45208			t Stat	-5.50535
P(T<=t) one-tail	0.0058009			P(T<=t) one-tail	0.00561433			P(T<=t) one-tail	0.00265473
t Critical one-tail	2.13185			t Critical one-tail	2.13185			t Critical one-tail	2.13185
P(T<=t) two-tail	0.0116018			P(T<=t) two-tail	0.0112287			P(T<=t) two-tail	0.00530946
t Critical two-tail	2.77645			t Critical two-tail	2.77645			t Critical two-tail	2.77645
G1(15 hr)				G2/M(15 hr)				subG1(15 hr)
	WT	KO			WT	KO			WT	KO
Mean	32.4	18.7667		Mean	34.5333	41.8		Mean	5.65667	20.8667
Variance	5.32	0.0233333		Variance	30.8433	19.33		Variance	0.340033	0.973333
Observations	3	3		Observations	3	3		Observations	3	3
Pooled Variance	2.67167			Pooled Variance	25.0867			Pooled Variance	0.656683
Hypothesized Mean Difference	0			Hypothesized Mean Difference	0			Hypothesized Mean Difference	0
df	4			df	4			df	4
t Stat	10.2154			t Stat	-1.77689			t Stat	-22.9878
P(T<=t) one-tail	0.00025873			P(T<=t) one-tail	0.0751143			P(T<=t) one-tail	1.0609e-05
t Critical one-tail	2.13185			t Critical one-tail	2.13185			t Critical one-tail	2.13185
P(T<=t) two-tail	0.000517461			P(T<=t) two-tail	0.150229			P(T<=t) two-tail	2.1218e-05
t Critical two-tail	2.77645			t Critical two-tail	2.77645			t Critical two-tail	2.77645

## Sheet: Fig.2a
		IP: IgG	IP:FLAG
Accession	Description	# PSMs Lane 8	# PSMs Lane 9	Ratio lane9/lane8
A0A0D9SGF6	Spectrin alpha chain, non-erythrocytic 1 OS=Homo sapiens GN=SPTAN1 PE=1 SV=1	50	#N/A	#N/A
A0A087WUZ3	Spectrin beta chain, non-erythrocytic 1 OS=Homo sapiens GN=SPTBN1 PE=1 SV=1	44	#N/A	#N/A
E7EMK3	Flotillin-2 OS=Homo sapiens GN=FLOT2 PE=1 SV=1	31	#N/A	#N/A
K7ES00	Histone H3.3 (Fragment) OS=Homo sapiens GN=H3F3B PE=1 SV=1	9	#N/A	#N/A
P04083	Annexin A1 OS=Homo sapiens GN=ANXA1 PE=1 SV=2	4	#N/A	#N/A
P05089	Arginase-1 OS=Homo sapiens GN=ARG1 PE=1 SV=2	4	#N/A	#N/A
P47929	Galectin-7 OS=Homo sapiens GN=LGALS7 PE=1 SV=2	6	#N/A	#N/A
P04792	Heat shock protein beta-1 OS=Homo sapiens GN=HSPB1 PE=1 SV=2	8	#N/A	#N/A
P17480	Nucleolar transcription factor 1 OS=Homo sapiens GN=UBTF PE=1 SV=1	4	#N/A	#N/A
Q9UMS4	Pre-mRNA-processing factor 19 OS=Homo sapiens GN=PRPF19 PE=1 SV=1	4	#N/A	#N/A
P62140	Serine/threonine-protein phosphatase PP1-beta catalytic subunit OS=Homo sapiens GN=PPP1CB PE=1 SV=3	4	#N/A	#N/A
P62316	Small nuclear ribonucleoprotein Sm D2 OS=Homo sapiens GN=SNRPD2 PE=1 SV=1	4	#N/A	#N/A
Q15393	Splicing factor 3B subunit 3 OS=Homo sapiens GN=SF3B3 PE=1 SV=4	4	#N/A	#N/A
P62995	Transformer-2 protein homolog beta OS=Homo sapiens GN=TRA2B PE=1 SV=1	4	#N/A	#N/A
Q13813	Spectrin alpha chain, non-erythrocytic 1 OS=Homo sapiens GN=SPTAN1 PE=1 SV=3	#N/A	132	#N/A
Q01082	Spectrin beta chain, non-erythrocytic 1 OS=Homo sapiens GN=SPTBN1 PE=1 SV=2	#N/A	122	#N/A
Q14254	Flotillin-2 OS=Homo sapiens GN=FLOT2 PE=1 SV=2	#N/A	49	#N/A
Q8WWQ0	PH-interacting protein OS=Homo sapiens GN=PHIP PE=1 SV=2	#N/A	39	#N/A
P07910	Heterogeneous nuclear ribonucleoproteins C1/C2 OS=Homo sapiens GN=HNRNPC PE=1 SV=4	#N/A	39	#N/A
P11021	78 kDa glucose-regulated protein OS=Homo sapiens GN=HSPA5 PE=1 SV=2	#N/A	18	#N/A
O43707	Alpha-actinin-4 OS=Homo sapiens GN=ACTN4 PE=1 SV=2	#N/A	14	#N/A
P61978	Heterogeneous nuclear ribonucleoprotein K OS=Homo sapiens GN=HNRNPK PE=1 SV=1	#N/A	27	#N/A
P35579	Myosin-9 OS=Homo sapiens GN=MYH9 PE=1 SV=4	#N/A	14	#N/A
Q96E39	RNA binding motif protein, X-linked-like-1 OS=Homo sapiens GN=RBMXL1 PE=1 SV=1	#N/A	14	#N/A
O75643	U5 small nuclear ribonucleoprotein 200 kDa helicase OS=Homo sapiens GN=SNRNP200 PE=1 SV=2	#N/A	20	#N/A
P48681	Nestin OS=Homo sapiens GN=NES PE=1 SV=2	#N/A	14	#N/A
Q6S8J3	POTE ankyrin domain family member E OS=Homo sapiens GN=POTEE PE=1 SV=3	#N/A	114	#N/A
O75533	Splicing factor 3B subunit 1 OS=Homo sapiens GN=SF3B1 PE=1 SV=3	#N/A	12	#N/A
P13010	X-ray repair cross-complementing protein 5 OS=Homo sapiens GN=XRCC5 PE=1 SV=3	#N/A	12	#N/A
P12814	Alpha-actinin-1 OS=Homo sapiens GN=ACTN1 PE=1 SV=2	#N/A	10	#N/A
P04406	Glyceraldehyde-3-phosphate dehydrogenase OS=Homo sapiens GN=GAPDH PE=1 SV=3	#N/A	17	#N/A
A0A0G2JIW1	Heat shock 70 kDa protein 1B OS=Homo sapiens GN=HSPA1B PE=1 SV=1	#N/A	13	#N/A
P23284	Peptidyl-prolyl cis-trans isomerase B OS=Homo sapiens GN=PPIB PE=1 SV=2	#N/A	14	#N/A
Q01518	Adenylyl cyclase-associated protein 1 OS=Homo sapiens GN=CAP1 PE=1 SV=5	#N/A	7	#N/A
Q9UKV3	Apoptotic chromatin condensation inducer in the nucleus OS=Homo sapiens GN=ACIN1 PE=1 SV=2	#N/A	9	#N/A
Q08554	Desmocollin-1 OS=Homo sapiens GN=DSC1 PE=1 SV=2	#N/A	12	#N/A
P68431	Histone H3.1 OS=Homo sapiens GN=HIST1H3A PE=1 SV=2	#N/A	20	#N/A
Q14980	Nuclear mitotic apparatus protein 1 OS=Homo sapiens GN=NUMA1 PE=1 SV=2	#N/A	8	#N/A
Q13838	Spliceosome RNA helicase DDX39B OS=Homo sapiens GN=DDX39B PE=1 SV=1	#N/A	8	#N/A
Q15459	Splicing factor 3A subunit 1 OS=Homo sapiens GN=SF3A1 PE=1 SV=1	#N/A	8	#N/A
Q14683	Structural maintenance of chromosomes protein 1A OS=Homo sapiens GN=SMC1A PE=1 SV=2	#N/A	8	#N/A
Q13867	Bleomycin hydrolase OS=Homo sapiens GN=BLMH PE=1 SV=1	#N/A	8	#N/A
P31944	Caspase-14 OS=Homo sapiens GN=CASP14 PE=1 SV=2	#N/A	6	#N/A
A0A0C4DGG9	Chromodomain-helicase-DNA-binding protein 4 OS=Homo sapiens GN=CHD4 PE=1 SV=1	#N/A	4	#N/A
Q9UPW6	DNA-binding protein SATB2 OS=Homo sapiens GN=SATB2 PE=1 SV=2	#N/A	6	#N/A
Q15717	ELAV-like protein 1 OS=Homo sapiens GN=ELAVL1 PE=1 SV=2	#N/A	6	#N/A
Q16658	Fascin OS=Homo sapiens GN=FSCN1 PE=1 SV=3	#N/A	5	#N/A
P06396	Gelsolin OS=Homo sapiens GN=GSN PE=1 SV=1	#N/A	6	#N/A
P08238	Heat shock protein HSP 90-beta OS=Homo sapiens GN=HSP90AB1 PE=1 SV=4	#N/A	6	#N/A
A0A087WZV1	Heterogeneous nuclear ribonucleoprotein A/B OS=Homo sapiens GN=HNRNPAB PE=1 SV=1	#N/A	11	#N/A
Q14103	Heterogeneous nuclear ribonucleoprotein D0 OS=Homo sapiens GN=HNRNPD PE=1 SV=1	#N/A	8	#N/A
G8JLB6	Heterogeneous nuclear ribonucleoprotein H OS=Homo sapiens GN=HNRNPH1 PE=1 SV=1	#N/A	6	#N/A
O60506	Heterogeneous nuclear ribonucleoprotein Q OS=Homo sapiens GN=SYNCRIP PE=1 SV=2	#N/A	5	#N/A
Q9NR30	Nucleolar RNA helicase 2 OS=Homo sapiens GN=DDX21 PE=1 SV=5	#N/A	10	#N/A
Q15366	Poly(rC)-binding protein 2 OS=Homo sapiens GN=PCBP2 PE=1 SV=1	#N/A	6	#N/A
Q6P2Q9	Pre-mRNA-processing-splicing factor 8 OS=Homo sapiens GN=PRPF8 PE=1 SV=2	#N/A	8	#N/A
B7ZLQ5	Probable global transcription activator SNF2L1 OS=Homo sapiens GN=SMARCA1 PE=1 SV=1	#N/A	6	#N/A
P12273	Prolactin-inducible protein OS=Homo sapiens GN=PIP PE=1 SV=1	#N/A	25	#N/A
A0A0A0MR66	RNA binding motif protein 10, isoform CRA_d OS=Homo sapiens GN=RBM10 PE=1 SV=1	#N/A	6	#N/A
F5H5D3	Tubulin alpha-1C chain OS=Homo sapiens GN=TUBA1C PE=1 SV=1	#N/A	14	#N/A
P25311	Zinc-alpha-2-glycoprotein OS=Homo sapiens GN=AZGP1 PE=1 SV=2	#N/A	6	#N/A
P61604	10 kDa heat shock protein, mitochondrial OS=Homo sapiens GN=HSPE1 PE=1 SV=2	#N/A	4	#N/A
Q5VWC4	26S proteasome non-ATPase regulatory subunit 4 OS=Homo sapiens GN=PSMD4 PE=1 SV=1	#N/A	4	#N/A
P25398	40S ribosomal protein S12 OS=Homo sapiens GN=RPS12 PE=1 SV=3	#N/A	3	#N/A
P10809	60 kDa heat shock protein, mitochondrial OS=Homo sapiens GN=HSPD1 PE=1 SV=2	#N/A	4	#N/A
Q9Y221	60S ribosome subunit biogenesis protein NIP7 homolog OS=Homo sapiens GN=NIP7 PE=1 SV=1	#N/A	3	#N/A
F8WCF6	Actin-related protein 2/3 complex subunit 4 OS=Homo sapiens GN=ARPC4-TTLL3 PE=3 SV=1	#N/A	4	#N/A
Q9NWB6	Arginine and glutamate-rich protein 1 OS=Homo sapiens GN=ARGLU1 PE=1 SV=1	#N/A	4	#N/A
P04040	Catalase OS=Homo sapiens GN=CAT PE=1 SV=3	#N/A	6	#N/A
Q13268	Dehydrogenase/reductase SDR family member 2, mitochondrial OS=Homo sapiens GN=DHRS2 PE=1 SV=4	#N/A	4	#N/A
Q16531	DNA damage-binding protein 1 OS=Homo sapiens GN=DDB1 PE=1 SV=1	#N/A	5	#N/A
Q14566	DNA replication licensing factor MCM6 OS=Homo sapiens GN=MCM6 PE=1 SV=1	#N/A	4	#N/A
P33993	DNA replication licensing factor MCM7 OS=Homo sapiens GN=MCM7 PE=1 SV=4	#N/A	3	#N/A
P30876	DNA-directed RNA polymerase II subunit RPB2 OS=Homo sapiens GN=POLR2B PE=1 SV=1	#N/A	4	#N/A
P14625	Endoplasmin OS=Homo sapiens GN=HSP90B1 PE=1 SV=1	#N/A	4	#N/A
E7EQR4	Ezrin OS=Homo sapiens GN=EZR PE=1 SV=3	#N/A	4	#N/A
Q01469	Fatty acid-binding protein, epidermal OS=Homo sapiens GN=FABP5 PE=1 SV=3	#N/A	8	#N/A
Q5T0I0	Gelsolin (Fragment) OS=Homo sapiens GN=GSN PE=1 SV=1	#N/A	4	#N/A
P07900	Heat shock protein HSP 90-alpha OS=Homo sapiens GN=HSP90AA1 PE=1 SV=5	#N/A	4	#N/A
P69905	Hemoglobin subunit alpha OS=Homo sapiens GN=HBA1 PE=1 SV=2	#N/A	8	#N/A
Q13151	Heterogeneous nuclear ribonucleoprotein A0 OS=Homo sapiens GN=HNRNPA0 PE=1 SV=1	#N/A	5	#N/A
P31942	Heterogeneous nuclear ribonucleoprotein H3 OS=Homo sapiens GN=HNRNPH3 PE=1 SV=2	#N/A	6	#N/A
O43684	Mitotic checkpoint protein BUB3 OS=Homo sapiens GN=BUB3 PE=1 SV=1	#N/A	4	#N/A
Q0ZGT2	Nexilin OS=Homo sapiens GN=NEXN PE=1 SV=1	#N/A	4	#N/A
Q06830	Peroxiredoxin-1 OS=Homo sapiens GN=PRDX1 PE=1 SV=1	#N/A	8	#N/A
H3BLZ8	Probable ATP-dependent RNA helicase DDX17 OS=Homo sapiens GN=DDX17 PE=1 SV=1	#N/A	4	#N/A
Q99623	Prohibitin-2 OS=Homo sapiens GN=PHB2 PE=1 SV=2	#N/A	4	#N/A
P06702	Protein S100-A9 OS=Homo sapiens GN=S100A9 PE=1 SV=1	#N/A	15	#N/A
P18754	Regulator of chromosome condensation OS=Homo sapiens GN=RCC1 PE=1 SV=1	#N/A	4	#N/A
Q15424	Scaffold attachment factor B1 OS=Homo sapiens GN=SAFB PE=1 SV=4	#N/A	3	#N/A
P84103	Serine/arginine-rich splicing factor 3 OS=Homo sapiens GN=SRSF3 PE=1 SV=1	#N/A	4	#N/A
Q13242	Serine/arginine-rich splicing factor 9 OS=Homo sapiens GN=SRSF9 PE=1 SV=1	#N/A	5	#N/A
J3KTL2	Serine/arginine-rich-splicing factor 1 OS=Homo sapiens GN=SRSF1 PE=1 SV=1	#N/A	3	#N/A
Q96P63	Serpin B12 OS=Homo sapiens GN=SERPINB12 PE=1 SV=1	#N/A	8	#N/A
P62314	Small nuclear ribonucleoprotein Sm D1 OS=Homo sapiens GN=SNRPD1 PE=1 SV=1	#N/A	4	#N/A
A8MT02	Small nuclear ribonucleoprotein-associated proteins B and B' OS=Homo sapiens GN=SNRPB PE=1 SV=3	#N/A	6	#N/A
Q13435	Splicing factor 3B subunit 2 OS=Homo sapiens GN=SF3B2 PE=1 SV=2	#N/A	4	#N/A
P38646	Stress-70 protein, mitochondrial OS=Homo sapiens GN=HSPA9 PE=1 SV=2	#N/A	4	#N/A
A0A0A0MT49	Transcription activator BRG1 OS=Homo sapiens GN=SMARCA4 PE=1 SV=1	#N/A	4	#N/A
Q9NYL9	Tropomodulin-3 OS=Homo sapiens GN=TMOD3 PE=1 SV=1	#N/A	4	#N/A
Q6ZN40	Tropomyosin 1 (Alpha), isoform CRA_f OS=Homo sapiens GN=TPM1 PE=1 SV=1	#N/A	4	#N/A
P68371	Tubulin beta-4B chain OS=Homo sapiens GN=TUBB4B PE=1 SV=1	#N/A	4	#N/A
O00159	Unconventional myosin-Ic OS=Homo sapiens GN=MYO1C PE=1 SV=4	#N/A	4	#N/A
Q96KR1	Zinc finger RNA-binding protein OS=Homo sapiens GN=ZFR PE=1 SV=2	#N/A	4	#N/A
O75369	Filamin-B OS=Homo sapiens GN=FLNB PE=1 SV=2	8	50	6.25
P21333	Filamin-A OS=Homo sapiens GN=FLNA PE=1 SV=4	26	131	5.03846
Q15149	Plectin OS=Homo sapiens GN=PLEC PE=1 SV=3	4	16	4
Q00839	Heterogeneous nuclear ribonucleoprotein U OS=Homo sapiens GN=HNRNPU PE=1 SV=6	9	32	3.55556
P15924	Desmoplakin OS=Homo sapiens GN=DSP PE=1 SV=3	42	143	3.40476
P08670	Vimentin OS=Homo sapiens GN=VIM PE=1 SV=4	22	71	3.22727
P19338	Nucleolin OS=Homo sapiens GN=NCL PE=1 SV=3	8	25	3.125
P38919	Eukaryotic initiation factor 4A-III OS=Homo sapiens GN=EIF4A3 PE=1 SV=4	9	28	3.11111
Q03252	Lamin-B2 OS=Homo sapiens GN=LMNB2 PE=1 SV=4	6	18	3
P12956	X-ray repair cross-complementing protein 6 OS=Homo sapiens GN=XRCC6 PE=1 SV=2	4	12	3
Q02413	Desmoglein-1 OS=Homo sapiens GN=DSG1 PE=1 SV=2	21	60	2.85714
P07355	Annexin A2 OS=Homo sapiens GN=ANXA2 PE=1 SV=2	14	39	2.78571
Q16643	Drebrin OS=Homo sapiens GN=DBN1 PE=1 SV=4	16	44	2.75
P14923	Junction plakoglobin OS=Homo sapiens GN=JUP PE=1 SV=3	25	68	2.72
P14866	Heterogeneous nuclear ribonucleoprotein L OS=Homo sapiens GN=HNRNPL PE=1 SV=2	7	18	2.57143
O75955	Flotillin-1 OS=Homo sapiens GN=FLOT1 PE=1 SV=3	24	61	2.54167
P12270	Nucleoprotein TPR OS=Homo sapiens GN=TPR PE=1 SV=3	13	32	2.46154
P11142	Heat shock cognate 71 kDa protein OS=Homo sapiens GN=HSPA8 PE=1 SV=1	13	31	2.38462
P20700	Lamin-B1 OS=Homo sapiens GN=LMNB1 PE=1 SV=2	16	38	2.375
P68104	Elongation factor 1-alpha 1 OS=Homo sapiens GN=EEF1A1 PE=1 SV=1	13	30	2.30769
A8MXP9	Matrin-3 OS=Homo sapiens GN=MATR3 PE=1 SV=1	11	25	2.27273
A0A087X0X3	Heterogeneous nuclear ribonucleoprotein M OS=Homo sapiens GN=HNRNPM PE=1 SV=1	5	11	2.2
Q12906	Interleukin enhancer-binding factor 3 OS=Homo sapiens GN=ILF3 PE=1 SV=3	16	35	2.1875
P51991	Heterogeneous nuclear ribonucleoprotein A3 OS=Homo sapiens GN=HNRNPA3 PE=1 SV=2	11	24	2.18182
P09651	Heterogeneous nuclear ribonucleoprotein A1 OS=Homo sapiens GN=HNRNPA1 PE=1 SV=5	25	54	2.16
P62979	Ubiquitin-40S ribosomal protein S27a OS=Homo sapiens GN=RPS27A PE=1 SV=2	17	36	2.11765
O14744	Protein arginine N-methyltransferase 5 OS=Homo sapiens GN=PRMT5 PE=1 SV=4	10	20	2
P42357	Histidine ammonia-lyase OS=Homo sapiens GN=HAL PE=1 SV=1	4	8	2
Q9BQA1	Methylosome protein 50 OS=Homo sapiens GN=WDR77 PE=1 SV=1	4	8	2
P26599	Polypyrimidine tract-binding protein 1 OS=Homo sapiens GN=PTBP1 PE=1 SV=1	4	8	2
Q96A72	Protein mago nashi homolog 2 OS=Homo sapiens GN=MAGOHB PE=1 SV=1	3	6	2
A0A075B6R9	Protein IGKV2D-24 (Fragment) OS=Homo sapiens GN=IGKV2D-24 PE=4 SV=1	30	59	1.96667
P06748	Nucleophosmin OS=Homo sapiens GN=NPM1 PE=1 SV=2	10	19	1.9
Q86YZ3	Hornerin OS=Homo sapiens GN=HRNR PE=1 SV=2	27	50	1.85185
Q08211	ATP-dependent RNA helicase A OS=Homo sapiens GN=DHX9 PE=1 SV=4	43	75	1.74419
O43390	Heterogeneous nuclear ribonucleoprotein R OS=Homo sapiens GN=HNRNPR PE=1 SV=1	10	17	1.7
Q562R1	Beta-actin-like protein 2 OS=Homo sapiens GN=ACTBL2 PE=1 SV=2	57	96	1.68421
Q5HYB6	Epididymis luminal protein 189 OS=Homo sapiens GN=DKFZp686J1372 PE=1 SV=1	9	15	1.66667
Q15233	Non-POU domain-containing octamer-binding protein OS=Homo sapiens GN=NONO PE=1 SV=4	6	10	1.66667
P35030	Trypsin-3 OS=Homo sapiens GN=PRSS3 PE=1 SV=2	13	21	1.61538
Q15029	116 kDa U5 small nuclear ribonucleoprotein component OS=Homo sapiens GN=EFTUD2 PE=1 SV=1	5	8	1.6
A0A075B6S2	Protein IGKV2D-29 (Fragment) OS=Homo sapiens GN=IGKV2D-29 PE=1 SV=1	199	311	1.56281
P0C0S5	Histone H2A.Z OS=Homo sapiens GN=H2AFZ PE=1 SV=2	15	23	1.53333
P23246	Splicing factor, proline- and glutamine-rich OS=Homo sapiens GN=SFPQ PE=1 SV=2	20	30	1.5
P38159	RNA-binding motif protein, X chromosome OS=Homo sapiens GN=RBMX PE=1 SV=3	20	30	1.5
P01616	Ig kappa chain V-II region MIL OS=Homo sapiens PE=1 SV=1	96	139	1.44792
Q9NYF8	Bcl-2-associated transcription factor 1 OS=Homo sapiens GN=BCLAF1 PE=1 SV=2	14	20	1.42857
P02545	Prelamin-A/C OS=Homo sapiens GN=LMNA PE=1 SV=1	32	43	1.34375
P17096	High mobility group protein HMG-I/HMG-Y OS=Homo sapiens GN=HMGA1 PE=1 SV=3	6	8	1.33333
P02768	Serum albumin OS=Homo sapiens GN=ALB PE=1 SV=2	15	20	1.33333
P60709	Actin, cytoplasmic 1 OS=Homo sapiens GN=ACTB PE=1 SV=1	243	312	1.28395
P62906	60S ribosomal protein L10a OS=Homo sapiens GN=RPL10A PE=1 SV=2	27	34	1.25926
G3V4C1	Heterogeneous nuclear ribonucleoproteins C1/C2 OS=Homo sapiens GN=HNRNPC PE=1 SV=1	31	39	1.25806
Q9UKM9	RNA-binding protein Raly OS=Homo sapiens GN=RALY PE=1 SV=1	8	10	1.25
P52597	Heterogeneous nuclear ribonucleoprotein F OS=Homo sapiens GN=HNRNPF PE=1 SV=3	8	10	1.25
P62805	Histone H4 OS=Homo sapiens GN=HIST1H4A PE=1 SV=2	124	151	1.21774
P22626	Heterogeneous nuclear ribonucleoproteins A2/B1 OS=Homo sapiens GN=HNRNPA2B1 PE=1 SV=2	37	44	1.18919
P81605	Dermcidin OS=Homo sapiens GN=DCD PE=1 SV=2	52	61	1.17308
P68032	Actin, alpha cardiac muscle 1 OS=Homo sapiens GN=ACTC1 PE=1 SV=1	152	178	1.17105
O60264	SWI/SNF-related matrix-associated actin-dependent regulator of chromatin subfamily A member 5 OS=Homo sapiens GN=SMARCA5 PE=1 SV=1	6	7	1.16667
O00268	Transcription initiation factor TFIID subunit 4 OS=Homo sapiens GN=TAF4 PE=1 SV=2	53	59	1.11321
Q5T6W2	Heterogeneous nuclear ribonucleoprotein K (Fragment) OS=Homo sapiens GN=HNRNPK PE=1 SV=1	23	25	1.08696
P52907	F-actin-capping protein subunit alpha-1 OS=Homo sapiens GN=CAPZA1 PE=1 SV=3	6	6	1
P22087	rRNA 2'-O-methyltransferase fibrillarin OS=Homo sapiens GN=FBL PE=1 SV=2	6	6	1
Q9NZT1	Calmodulin-like protein 5 OS=Homo sapiens GN=CALML5 PE=1 SV=2	6	6	1
B0QYD3	DNA dC->dU-editing enzyme APOBEC-3B OS=Homo sapiens GN=APOBEC3B PE=1 SV=1	4	4	1
P62318	Small nuclear ribonucleoprotein Sm D3 OS=Homo sapiens GN=SNRPD3 PE=1 SV=1	5	5	1
Q99865	Spindlin-2A OS=Homo sapiens GN=SPIN2A PE=1 SV=3	4	4	1
U3KQK0	Histone H2B OS=Homo sapiens GN=HIST1H2BN PE=1 SV=1	36	33	0.916667
P16104	Histone H2AX OS=Homo sapiens GN=H2AFX PE=1 SV=2	11	10	0.909091
Q12905	Interleukin enhancer-binding factor 2 OS=Homo sapiens GN=ILF2 PE=1 SV=2	20	18	0.9
Q5D862	Filaggrin-2 OS=Homo sapiens GN=FLG2 PE=1 SV=1	20	16	0.8
Q16629	Serine/arginine-rich splicing factor 7 OS=Homo sapiens GN=SRSF7 PE=1 SV=1	15	12	0.8
B1AK88	Capping protein (Actin filament) muscle Z-line, beta, isoform CRA_d OS=Homo sapiens GN=CAPZB PE=1 SV=1	5	4	0.8
Q6FI13	Histone H2A type 2-A OS=Homo sapiens GN=HIST2H2AA3 PE=1 SV=3	43	34	0.790698
P06899	Histone H2B type 1-J OS=Homo sapiens GN=HIST1H2BJ PE=1 SV=3	32	25	0.78125
P20930	Filaggrin OS=Homo sapiens GN=FLG PE=1 SV=3	24	18	0.75
Q02539	Histone H1.1 OS=Homo sapiens GN=HIST1H1A PE=1 SV=3	8	6	0.75
P06733	Alpha-enolase OS=Homo sapiens GN=ENO1 PE=1 SV=2	6	4	0.666667
O75475	PC4 and SFRS1-interacting protein OS=Homo sapiens GN=PSIP1 PE=1 SV=1	10	4	0.4

## Sheet: Fig.4d
		Rcoloc				Rcoloc				Rcoloc				Rcoloc
WT-no-Inh				KO-no-Inh				WT-Inh				KO-Inh
	M	0.1866			M	0.3462			M	0.2933			M	0.4342
	M	0.1466			M	0.2598			M	0.3732			M	0.3566
	M	0.2863			M	0.2582			M	0.3889			M	0.3556
	M	0.1408			M	0.2298			M	0.2999			M	0.2299
	M	0.1459			M	0.3014			M	0.3001			M	0.2992
	M	0.277			M	0.2321			M	0.2883			M	0.3183
	M	0.1212			M	0.3162			M	0.3333			M	0.3594
	M	0.2539			M	0.3112			M	0.4012			M	0.4112
	M	0.2768			M	0.3392			M	0.4211			M	0.4011
	M	0.2943			M	0.3456			M	0.3899			M	0.357

## Sheet: Fig.4d(statistics)
t-Test: Two-Sample Assuming Equal Variances
w/o CB5083	WT	KO		with CB5083	WT	KO		WT	w/o CB5083	with CB5083		KO	w/o CB5083	with CB5083
Mean	0.21294	0.29397		Mean	0.34892	0.35225		Mean	0.21294	0.34892		Mean	0.29397	0.35225
Variance	0.0050078	0.00207538		Variance	0.00262324	0.00351305		Variance	0.0050078	0.00262324		Variance	0.00207538	0.00351305
Observations	10	10		Observations	10	10		Observations	10	10		Observations	10	10
Pooled Variance	0.00354159			Pooled Variance	0.00306815			Pooled Variance	0.00381552			Pooled Variance	0.00279422
Hypothesized Mean Difference	0			Hypothesized Mean Difference	0			Hypothesized Mean Difference	0			Hypothesized Mean Difference	0
df	18			df	18			df	18			df	18
t Stat	-3.04461			t Stat	-0.134428			t Stat	-4.92247			t Stat	-2.46533
P(T<=t) one-tail	0.00348697			P(T<=t) one-tail	0.447278			P(T<=t) one-tail	5.49171e-05			P(T<=t) one-tail	0.0119858
t Critical one-tail	1.73406			t Critical one-tail	1.73406			t Critical one-tail	1.73406			t Critical one-tail	1.73406
P(T<=t) two-tail	0.00697394			P(T<=t) two-tail	0.894555			P(T<=t) two-tail	0.000109834			P(T<=t) two-tail	0.0239715
t Critical two-tail	2.10092			t Critical two-tail	2.10092			t Critical two-tail	2.10092			t Critical two-tail	2.10092

## Sheet: Fig.5a,b
111318									Average							subG1
HCT116 WT									HCT116WT								HCT116WT			HCT116KO
	0 nM	2 nM	5 nM	10 nM	20 nM	50 nM			0 nM	2 nM	5 nM	10 nM	20 nM	50 nM			1set	2set	3set	1set	2set	3set
subG1	2.04	2.33	5.77	17.1	28	28.7		subG1	1.66667	2.00333	4.94	16.4333	26.6667	27.3333		0 nM	2.04	1.73	1.23	2.05	1.5	1.7
G1	46.6	44.1	47	30.7	23.4	14.6		G1	48.9333	48.3667	46.1667	32.2	24.1667	13.9333		2 nM	2.33	1.89	1.79	3.22	2.07	2.01
replicating S	32.6	33.8	20.7	12	3.27	4.56		replicating S	32.7	29.3333	24.2333	13.4333	6.25	7.83667		5 nM	5.77	4.54	4.51	9.82	6.67	6.77
non-S	1.16	1.75	4.51	10.6	14.3	12		non-S	1.10333	2.74667	3.56667	8.75333	12.1333	10.3233		10 nM	17.1	16.6	15.6	26	20.8	21.4
G2/M	14.8	15	16.1	14.5	12.7	21.8		G2/M	14.1333	16.3	16.4333	16.1333	14.9667	27.8667		20 nM	28	26.6	25.4	32.5	36.7	35.7
>4N	1.28	1.48	3.14	9.43	7.87	9.26		>4N	1	1.18667	3.26	9.15667	8.68667	7.51333		50 nM	28.7	26.2	27.1	33.2	32.1	34.2
HCT116 KO									HCT116KO							G1 phase
	0 nM	2 nM	5 nM	10 nM	20 nM	50 nM			0 nM	2 nM	5 nM	10 nM	20 nM	50 nM			HCT116WT			HCT116KO
subG1	2.05	3.22	9.82	26	32.5	33.2		subG1	1.75	2.43333	7.75333	22.7333	34.9667	33.1667			1set	2set	3set	1set	2set	3set
G1	38.5	39.4	34.7	12.7	11.4	5.59		G1	42.9333	45.3333	38.8333	15.3333	14.1	6.53		0 nM	46.6	48.9	51.3	38.5	44.7	45.6
replicating S	36	31.8	20	9.25	3.39	1.47		replicating S	34.0333	26.5333	21.2667	11.05	5.71	1.96		2 nM	44.1	50.8	50.2	39.4	48	48.6
non-S	1.62	2.23	4.45	7.64	10.8	6.34		non-S	1.41	3.88	4.48667	7.13667	9.62333	6.87667		5 nM	47	45.5	46	34.7	40.8	41
G2/M	18.4	19.3	23	27	19.6	37.5		G2/M	18.7333	20.3	21.4667	28.6	22	41.5		10 nM	30.7	33.5	32.4	12.7	17.7	15.6
>4N	2.14	2.64	7.05	19.2	12.4	16.4		>4N	1.57333	1.84667	6.46333	17.2333	11.0333	13.2567		20 nM	23.4	24.8	24.3	11.4	16.4	14.5
																50 nM	14.6	14	13.2	5.59	7.56	6.44
110918									STDEV
HCT116 WT									HCT116WT							replicating S
	0 nM	2 nM	5 nM	10 nM	20 nM	50 nM			0 nM	2 nM	5 nM	10 nM	20 nM	50 nM			HCT116WT			HCT116KO
subG1	1.73	1.89	4.54	16.6	26.6	26.2		subG1	0.408697	0.287286	0.718958	0.763763	1.30128	1.26623			1set	2set	3set	1set	2set	3set
G1	48.9	50.8	45.5	33.5	24.8	14		G1	2.35018	3.7072	0.763763	1.41067	0.70946	0.702377		0 nM	32.6	33.2	32.3	36	32.8	33.3
replicating S	33.2	26.6	26.7	13.8	7.82	9.07		replicating S	0.458258	3.90043	3.139	1.2897	2.582	2.86643		2 nM	33.8	26.6	27.6	31.8	23.7	24.1
non-S	1.04	3.37	3.08	8.01	11.4	9.43		non-S	0.0602771	0.872143	0.817088	1.60936	1.90875	1.45308		5 nM	20.7	26.7	25.3	20	21.5	22.3
G2/M	14.4	17.2	16.1	16.2	15.6	30.6		G2/M	0.832666	1.15326	0.57735	1.60104	2.02567	5.26245		10 nM	12	13.8	14.5	9.25	11.8	12.1
>4N	0.86	0.97	3.43	9.05	8.65	6.73		>4N	0.242487	0.263502	0.151327	0.238607	0.835604	1.51533		20 nM	3.27	7.82	7.66	3.39	6.08	7.66
																50 nM	4.56	9.07	9.88	1.47	2.28	2.13
HCT116 KO									HCT116KO
	0 nM	2 nM	5 nM	10 nM	20 nM	50 nM			0 nM	2 nM	5 nM	10 nM	20 nM	50 nM		non-replicating S
subG1	1.5	2.07	6.67	20.8	36.7	32.1		subG1	0.278388	0.681934	1.79048	2.84488	2.19393	1.0504			HCT116WT			HCT116KO
G1	44.7	48	40.8	17.7	16.4	7.56		G1	3.86566	5.14717	3.58097	2.51064	2.52389	0.988079			1set	2set	3set	1set	2set	3set
replicating S	32.8	23.7	21.5	11.8	6.08	2.28		replicating S	1.72143	4.56545	1.16762	1.56605	2.15891	0.430929		0 nM	1.16	1.04	1.11	1.62	1.4	1.21
non-S	1.4	4.87	4.36	6.11	9.06	6.74		non-S	0.205183	1.43844	0.148436	0.889176	1.01933	0.616468		2 nM	1.75	3.37	3.12	2.23	4.87	4.54
G2/M	18	20.3	21.3	27.6	22.1	42.5		G2/M	0.945163	1	1.45717	2.27156	2.3516	3.60555		5 nM	4.51	3.08	3.11	4.45	4.36	4.65
>4N	1.36	1.4	5.58	15.8	9.2	11.97		>4N	0.495715	0.688864	0.77861	1.76163	1.65025	2.73708		10 nM	10.6	8.01	7.65	7.64	6.11	7.66
																20 nM	14.3	11.4	10.7	10.8	9.06	9.01
									1.732	1.732	1.732	1.732	1.732	1.732		50 nM	12	9.43	9.54	6.34	6.74	7.55
111518
HCT116 WT									STE
	0 nM	2 nM	5 nM	10 nM	20 nM	50 nM			HCT116WT							G2/M phase
subG1	1.23	1.79	4.51	15.6	25.4	27.1			0 nM	2 nM	5 nM	10 nM	20 nM	50 nM			HCT116WT			HCT116KO
G1	51.3	50.2	46	32.4	24.3	13.2		subG1	0.235968	0.16587	0.415103	0.440971	0.751317	0.731079			1set	2set	3set	1set	2set	3set
replicating S	32.3	27.6	25.3	14.5	7.66	9.88		G1	1.35692	2.14042	0.440971	0.814477	0.409619	0.405529		0 nM	14.8	14.4	13.2	18.4	18	19.8
non-S	1.11	3.12	3.11	7.65	10.7	9.54		replicating S	0.264583	2.25198	1.81236	0.744632	1.49076	1.65498		2 nM	15	17.2	16.7	19.3	20.3	21.3
G2/M	13.2	16.7	17.1	17.7	16.6	31.2		non-S	0.034802	0.503547	0.47176	0.929191	1.10205	0.838959		5 nM	16.1	16.1	17.1	23	21.3	20.1
>4N	0.86	1.11	3.21	8.99	9.54	6.55		G2/M	0.480754	0.665852	0.333343	0.924389	1.16955	3.03836		10 nM	14.5	16.2	17.7	27	27.6	31.2
								>4N	0.140004	0.152137	0.0873715	0.137764	0.48245	0.874903		20 nM	12.7	15.6	16.6	19.6	22.1	24.3
																50 nM	21.8	30.6	31.2	37.5	42.5	44.5
HCT116 KO
	0 nM	2 nM	5 nM	10 nM	20 nM	50 nM			HCT116KO
subG1	1.7	2.01	6.77	21.4	35.7	34.2			0 nM	2 nM	5 nM	10 nM	20 nM	50 nM		>4N
G1	45.6	48.6	41	15.6	14.5	6.44		subG1	0.160732	0.393726	1.03377	1.64254	1.2667	0.606465			HCT116WT			HCT116KO
replicating S	33.3	24.1	22.3	12.1	7.66	2.13		G1	2.23191	2.97181	2.06753	1.44956	1.45721	0.570484			1set	2set	3set	1set	2set	3set
non-S	1.21	4.54	4.65	7.66	9.01	7.55		replicating S	0.993899	2.63594	0.674145	0.904184	1.24648	0.248804		0 nM	1.28	0.86	0.86	2.14	1.36	1.22
G2/M	19.8	21.3	20.1	31.2	24.3	44.5		non-S	0.118466	0.830506	0.0857022	0.513381	0.588528	0.355929		2 nM	1.48	0.97	1.11	2.64	1.4	1.5
>4N	1.22	1.5	6.76	16.7	11.5	11.4		G2/M	0.545706	0.577367	0.84132	1.31153	1.35773	2.08173		5 nM	3.14	3.43	3.21	7.05	5.58	6.76
								>4N	0.28621	0.397727	0.449544	1.01711	0.952802	1.5803		10 nM	9.43	9.05	8.99	19.2	15.8	16.7
																20 nM	7.87	8.65	9.54	12.4	9.2	11.5
																50 nM	9.26	6.73	6.55	16.4	11.97	11.4

## Sheet: Fig.5a,b(statistics)
t-Test: Two-Sample Assuming Equal Variances
subG1(0 nM)				subG1(2 nM)				subG1(5 nM)				subG1(10 nM)				subG1(20 nM)				subG1(50 nM)
	WT	KO			WT	KO			WT	KO			WT	KO			WT	KO			WT	KO
Mean	1.66667	1.75		Mean	2.00333	2.43333		Mean	4.94	7.75333		Mean	16.4333	22.7333		Mean	26.6667	34.9667		Mean	27.3333	33.1667
Variance	0.167033	0.0775		Variance	0.0825333	0.465033		Variance	0.5169	3.20583		Variance	0.583333	8.09333		Variance	1.69333	4.81333		Variance	1.60333	1.10333
Observations	3	3		Observations	3	3		Observations	3	3		Observations	3	3		Observations	3	3		Observations	3	3
Pooled Variance	0.122267			Pooled Variance	0.273783			Pooled Variance	1.86137			Pooled Variance	4.33833			Pooled Variance	3.25333			Pooled Variance	1.35333
Hypothesized Mean Difference	0			Hypothesized Mean Difference	0			Hypothesized Mean Difference	0			Hypothesized Mean Difference	0			Hypothesized Mean Difference	0			Hypothesized Mean Difference	0
df	4			df	4			df	4			df	4			df	4			df	4
t Stat	-0.291884			t Stat	-1.00649			t Stat	-2.52552			t Stat	-3.70446			t Stat	-5.63585			t Stat	-6.1413
P(T<=t) one-tail	0.392444			P(T<=t) one-tail	0.185561			P(T<=t) one-tail	0.0324868			P(T<=t) one-tail	0.0103772			P(T<=t) one-tail	0.00243902			P(T<=t) one-tail	0.00178223
t Critical one-tail	2.13185			t Critical one-tail	2.13185			t Critical one-tail	2.13185			t Critical one-tail	2.13185			t Critical one-tail	2.13185			t Critical one-tail	2.13185
P(T<=t) two-tail	0.784888			P(T<=t) two-tail	0.371123			P(T<=t) two-tail	0.0649737			P(T<=t) two-tail	0.0207543			P(T<=t) two-tail	0.00487804			P(T<=t) two-tail	0.00356447
t Critical two-tail	2.77645			t Critical two-tail	2.77645			t Critical two-tail	2.77645			t Critical two-tail	2.77645			t Critical two-tail	2.77645			t Critical two-tail	2.77645
G1(0 nM)				G1(2 nM)				G1(5 nM)				G1(10 nM)				G1(20 nM)				G1(50 nM)
	WT	KO			WT	KO			WT	KO			WT	KO			WT	KO			WT	KO
Mean	48.9333	42.9333		Mean	48.3667	45.3333		Mean	46.1667	38.8333		Mean	32.2	15.3333		Mean	24.1667	14.1		Mean	13.9333	6.53
Variance	5.52333	14.9433		Variance	13.7433	26.4933		Variance	0.583333	12.8233		Variance	1.99	6.30333		Variance	0.503333	6.37		Variance	0.493333	0.9763
Observations	3	3		Observations	3	3		Observations	3	3		Observations	3	3		Observations	3	3		Observations	3	3
Pooled Variance	10.2333			Pooled Variance	20.1183			Pooled Variance	6.70333			Pooled Variance	4.14667			Pooled Variance	3.43667			Pooled Variance	0.734817
Hypothesized Mean Difference	0			Hypothesized Mean Difference	0			Hypothesized Mean Difference	0			Hypothesized Mean Difference	0			Hypothesized Mean Difference	0			Hypothesized Mean Difference	0
df	4			df	4			df	4			df	4			df	4			df	4
t Stat	2.29714			t Stat	0.828266			t Stat	3.46898			t Stat	10.1444			t Stat	6.65063			t Stat	10.5775
P(T<=t) one-tail	0.0416			P(T<=t) one-tail	0.227039			P(T<=t) one-tail	0.0128037			P(T<=t) one-tail	0.000265825			P(T<=t) one-tail	0.00132706			P(T<=t) one-tail	0.000226018
t Critical one-tail	2.13185			t Critical one-tail	2.13185			t Critical one-tail	2.13185			t Critical one-tail	2.13185			t Critical one-tail	2.13185			t Critical one-tail	2.13185
P(T<=t) two-tail	0.0832			P(T<=t) two-tail	0.454078			P(T<=t) two-tail	0.0256074			P(T<=t) two-tail	0.000531651			P(T<=t) two-tail	0.00265412			P(T<=t) two-tail	0.000452036
t Critical two-tail	2.77645			t Critical two-tail	2.77645			t Critical two-tail	2.77645			t Critical two-tail	2.77645			t Critical two-tail	2.77645			t Critical two-tail	2.77645
replicating S(0 nM)				replicating S(2 nM)				replicating S(5 nM)				replicating S(10 nM)				replicating S(20 nM)				replicating S(50 nM)
	WT	KO			WT	KO			WT	KO			WT	KO			WT	KO			WT	KO
Mean	32.7	34.0333		Mean	29.3333	26.5333		Mean	24.2333	21.2667		Mean	13.4333	11.05		Mean	6.25	5.71		Mean	7.83667	1.96
Variance	0.21	2.96333		Variance	15.2133	20.8433		Variance	9.85333	1.36333		Variance	1.66333	2.4525		Variance	6.6667	4.6609		Variance	8.21643	0.1857
Observations	3	3		Observations	3	3		Observations	3	3		Observations	3	3		Observations	3	3		Observations	3	3
Pooled Variance	1.58667			Pooled Variance	18.0283			Pooled Variance	5.60833			Pooled Variance	2.05792			Pooled Variance	5.6638			Pooled Variance	4.20107
Hypothesized Mean Difference	0			Hypothesized Mean Difference	0			Hypothesized Mean Difference	0			Hypothesized Mean Difference	0			Hypothesized Mean Difference	0			Hypothesized Mean Difference	0
df	4			df	4			df	4			df	4			df	4			df	4
t Stat	-1.29641			t Stat	0.807655			t Stat	1.53425			t Stat	2.03478			t Stat	0.277898			t Stat	3.51153
P(T<=t) one-tail	0.132285			P(T<=t) one-tail	0.232289			P(T<=t) one-tail	0.0998763			P(T<=t) one-tail	0.0558023			P(T<=t) one-tail	0.397432			P(T<=t) one-tail	0.0123189
t Critical one-tail	2.13185			t Critical one-tail	2.13185			t Critical one-tail	2.13185			t Critical one-tail	2.13185			t Critical one-tail	2.13185			t Critical one-tail	2.13185
P(T<=t) two-tail	0.26457			P(T<=t) two-tail	0.464579			P(T<=t) two-tail	0.199753			P(T<=t) two-tail	0.111605			P(T<=t) two-tail	0.794863			P(T<=t) two-tail	0.0246377
t Critical two-tail	2.77645			t Critical two-tail	2.77645			t Critical two-tail	2.77645			t Critical two-tail	2.77645			t Critical two-tail	2.77645			t Critical two-tail	2.77645
non-replicating S(0 nM)				non-replicating S(2 nM)				non-replicating S(5 nM)				non-replicating S(10 nM)				non-replicating S(20 nM)				non-replicating S(50 nM)
	WT	KO			WT	KO			WT	KO			WT	KO			WT	KO			WT	KO
Mean	1.10333	1.41		Mean	2.74667	3.88		Mean	3.56667	4.48667		Mean	8.75333	7.13667		Mean	12.1333	9.62333		Mean	10.3233	6.87667
Variance	0.00363333	0.0421		Variance	0.760633	2.0691		Variance	0.667633	0.0220333		Variance	2.59003	0.790633		Variance	3.64333	1.03903		Variance	2.11143	0.380033
Observations	3	3		Observations	3	3		Observations	3	3		Observations	3	3		Observations	3	3		Observations	3	3
Pooled Variance	0.0228667			Pooled Variance	1.41487			Pooled Variance	0.344833			Pooled Variance	1.69033			Pooled Variance	2.34118			Pooled Variance	1.24573
Hypothesized Mean Difference	0			Hypothesized Mean Difference	0			Hypothesized Mean Difference	0			Hypothesized Mean Difference	0			Hypothesized Mean Difference	0			Hypothesized Mean Difference	0
df	4			df	4			df	4			df	4			df	4			df	4
t Stat	-2.48377			t Stat	-1.16693			t Stat	-1.9188			t Stat	1.52293			t Stat	2.0091			t Stat	3.78209
P(T<=t) one-tail	0.0339682			P(T<=t) one-tail	0.15403			P(T<=t) one-tail	0.063724			P(T<=t) one-tail	0.101221			P(T<=t) one-tail	0.0574584			P(T<=t) one-tail	0.00970035
t Critical one-tail	2.13185			t Critical one-tail	2.13185			t Critical one-tail	2.13185			t Critical one-tail	2.13185			t Critical one-tail	2.13185			t Critical one-tail	2.13185
P(T<=t) two-tail	0.0679364			P(T<=t) two-tail	0.308061			P(T<=t) two-tail	0.127448			P(T<=t) two-tail	0.202442			P(T<=t) two-tail	0.114917			P(T<=t) two-tail	0.0194007
t Critical two-tail	2.77645			t Critical two-tail	2.77645			t Critical two-tail	2.77645			t Critical two-tail	2.77645			t Critical two-tail	2.77645			t Critical two-tail	2.77645
G2/M(0 nM)				G2/M(2 nM)				G2/M(5 nM)				G2/M(10 nM)				G2/M(20 nM)				G2/M(50 nM)
	WT	KO			WT	KO			WT	KO			WT	KO			WT	KO			WT	KO
Mean	14.1333	18.7333		Mean	16.3	20.3		Mean	16.4333	21.4667		Mean	16.1333	28.6		Mean	14.9667	22		Mean	27.8667	41.5
Variance	0.693333	0.893333		Variance	1.33	1		Variance	0.333333	2.12333		Variance	2.56333	5.16		Variance	4.10333	5.53		Variance	27.6933	13
Observations	3	3		Observations	3	3		Observations	3	3		Observations	3	3		Observations	3	3		Observations	3	3
Pooled Variance	0.793333			Pooled Variance	1.165			Pooled Variance	1.22833			Pooled Variance	3.86167			Pooled Variance	4.81667			Pooled Variance	20.3467
Hypothesized Mean Difference	0			Hypothesized Mean Difference	0			Hypothesized Mean Difference	0			Hypothesized Mean Difference	0			Hypothesized Mean Difference	0			Hypothesized Mean Difference	0
df	4			df	4			df	4			df	4			df	4			df	4
t Stat	-6.32522			t Stat	-4.53882			t Stat	-5.56216			t Stat	-7.76978			t Stat	-3.92494			t Stat	-3.7017
P(T<=t) one-tail	0.00159848			P(T<=t) one-tail	0.00525328			P(T<=t) one-tail	0.00255808			P(T<=t) one-tail	0.000739583			P(T<=t) one-tail	0.00858798			P(T<=t) one-tail	0.0104022
t Critical one-tail	2.13185			t Critical one-tail	2.13185			t Critical one-tail	2.13185			t Critical one-tail	2.13185			t Critical one-tail	2.13185			t Critical one-tail	2.13185
P(T<=t) two-tail	0.00319696			P(T<=t) two-tail	0.0105066			P(T<=t) two-tail	0.00511615			P(T<=t) two-tail	0.00147917			P(T<=t) two-tail	0.017176			P(T<=t) two-tail	0.0208045
t Critical two-tail	2.77645			t Critical two-tail	2.77645			t Critical two-tail	2.77645			t Critical two-tail	2.77645			t Critical two-tail	2.77645			t Critical two-tail	2.77645
>4N(0 nM)				>4N(2 nM)				>4N(5 nM)				>4N(10 nM)				>4N(20 nM)				>4N(50 nM)
	WT	KO			WT	KO			WT	KO			WT	KO			WT	KO			WT	KO
Mean	1	1.57333		Mean	1.18667	1.84667		Mean	3.26	6.46333		Mean	9.15667	17.2333		Mean	8.68667	11.0333		Mean	7.51333	13.2567
Variance	0.0588	0.245733		Variance	0.0694333	0.474533		Variance	0.0229	0.606233		Variance	0.0569333	3.10333		Variance	0.698233	2.72333		Variance	2.29623	7.49163
Observations	3	3		Observations	3	3		Observations	3	3		Observations	3	3		Observations	3	3		Observations	3	3
Pooled Variance	0.152267			Pooled Variance	0.271983			Pooled Variance	0.314567			Pooled Variance	1.58013			Pooled Variance	1.71078			Pooled Variance	4.89393
Hypothesized Mean Difference	0			Hypothesized Mean Difference	0			Hypothesized Mean Difference	0			Hypothesized Mean Difference	0			Hypothesized Mean Difference	0			Hypothesized Mean Difference	0
df	4			df	4			df	4			df	4			df	4			df	4
t Stat	-1.79949			t Stat	-1.54995			t Stat	-6.99506			t Stat	-7.86921			t Stat	-2.19735			t Stat	-3.17966
P(T<=t) one-tail	0.0731623			P(T<=t) one-tail	0.0980427			P(T<=t) one-tail	0.00109897			P(T<=t) one-tail	0.000704743			P(T<=t) one-tail	0.0464634			P(T<=t) one-tail	0.0167731
t Critical one-tail	2.13185			t Critical one-tail	2.13185			t Critical one-tail	2.13185			t Critical one-tail	2.13185			t Critical one-tail	2.13185			t Critical one-tail	2.13185
P(T<=t) two-tail	0.146325			P(T<=t) two-tail	0.196085			P(T<=t) two-tail	0.00219794			P(T<=t) two-tail	0.00140949			P(T<=t) two-tail	0.0929267			P(T<=t) two-tail	0.0335461
t Critical two-tail	2.77645			t Critical two-tail	2.77645			t Critical two-tail	2.77645			t Critical two-tail	2.77645			t Critical two-tail	2.77645			t Critical two-tail	2.77645

## Sheet: Fig.5c,d
Dec 4.2018	PTX
	Count #1	Count #2	Count #3		Average	STDEV	TRIPLE	STE	Area(%)
116WT-0	987	739	701		809	155.319	1.732	89.6761	36.85
116WT-0.5	921	701	799		807	110.218	1.732	63.6362	31.419
116WT-1.0	827	771	809		802.333	28.589	1.732	16.5064	21.368
116WT-2.0	672	730	812		738	70.342	1.732	40.6132	11.361
116KO-0	813	704	900		805.667	98.2056	1.732	56.7007	32.79
116KO-0.5	816	712	774		767.333	52.3195	1.732	30.2076	21.341
116KO-1.0	389	501	482		457.333	59.9361	1.732	34.6051	8.877
116KO-2.0	168	209	123		166.667	43.0155	1.732	24.8357	1.459
Jan 16.2019	Nocodazole
	Count #1	Count #2	Count #3		Average	STDEV	TRIPLE	STE	Area(%)
116WT-0	955	910	921		928.667	23.4592	1.732	13.5446	34.65
116WT-10	922	887	809		872.667	57.8475	1.732	33.3992	30.01
116WT-20	676	665	591		644	46.2277	1.732	26.6904	22.54
116WT-30	454	309	382		381.667	72.5006	1.732	41.8595	16.21
116KO-0	934	901	880		905	27.2213	1.732	15.7167	32.79
116KO-10	900	801	928		876.333	66.7258	1.732	38.5253	27.41
116KO-20	598	689	601		629.333	51.6946	1.732	29.8468	21.341
116KO-30	444	401	305		383.333	71.1641	1.732	41.0878	15.33

## Sheet: Fig.5c,d(statistics)
t-Test: Two-Sample Assuming Equal Variances
(PTX, 0nM)				(PTX, 0.2nM)				(PTX, 0.5nM)				(PTX, 1.0nM)				(PTX, 2.0nM)
	WT	KO			WT	KO			WT	KO			WT	KO			WT	KO
Mean	809	805.667		Mean	793	825.667		Mean	807	767.333		Mean	802.333	457.333		Mean	738	166.667
Variance	24124	9644.33		Variance	36181	2634.33		Variance	12148	2737.33		Variance	817.333	3592.33		Variance	4948	1850.33
Observations	3	3		Observations	3	3		Observations	3	3		Observations	3	3		Observations	3	3
Pooled Variance	16884.2			Pooled Variance	19407.7			Pooled Variance	7442.67			Pooled Variance	2204.83			Pooled Variance	3399.17
Hypothesized Mean Difference	0			Hypothesized Mean Difference	0			Hypothesized Mean Difference	0			Hypothesized Mean Difference	0			Hypothesized Mean Difference	0
df	4			df	4			df	4			df	4			df	4
t Stat	0.0314184			t Stat	-0.287186			t Stat	0.563128			t Stat	8.99864			t Stat	12.0019
P(T<=t) one-tail	0.488221			P(T<=t) one-tail	0.394116			P(T<=t) one-tail	0.301708			P(T<=t) one-tail	0.000422161			P(T<=t) one-tail	0.00013813
t Critical one-tail	2.13185			t Critical one-tail	2.13185			t Critical one-tail	2.13185			t Critical one-tail	2.13185			t Critical one-tail	2.13185
P(T<=t) two-tail	0.976441			P(T<=t) two-tail	0.788233			P(T<=t) two-tail	0.603416			P(T<=t) two-tail	0.000844323			P(T<=t) two-tail	0.00027626
t Critical two-tail	2.77645			t Critical two-tail	2.77645			t Critical two-tail	2.77645			t Critical two-tail	2.77645			t Critical two-tail	2.77645

## Sheet: Fig.5e,f
		PTX-								PTX+
			subG1	G1	S	G2/M	>4N				subG1	G1	S	G2/M	>4N			SubG1	WT	KO	si-CUL4	si-DDB1	si-SKP2	si-RBBP4	si-RBBP7	FLAG-BUB3
	1st	WT	1.52	68.2	11.7	17.5	0.65	99.57		WT	6.72	63.4	10.5	15.4	2.44	98.46		1st	6.72	10.9	9.2	8.8	4.79	9.5	12.2	8.43
		KO	1.44	65.5	10.4	21	1.19	99.53		KO	10.9	35	11.1	29.8	11.6	98.4		2nd	5.34	13.1	10.1	9.1	5.13	6.4	10.2	9.13
		si-CUL4	1.55	63.8	11.7	20.1	2.42	99.57		si-CUL4	9.2	43.8	11.7	25	8.82	98.52		3rd	4.25	13.2	9.98	10.4	5.64	6.12	9.9	9.17
		si-DDB1	2.2	62.7	12.2	20.4	2.17	99.67		si-DDB1	8.8	43	11.2	26.2	9.23	98.43
		si-SKP2	1.95	75.6	6.93	13.7	1.44	99.62		si-SKP2	4.79	71	6.56	13.7	3.08	99.13
		si-RBBP4	1.02	66.4	10.5	20.8	0.87	99.59		si-RBBP4	9.5	57.3	11.1	17.1	4.12	99.12		G1	WT	KO	si-CUL4	si-DDB1	si-SKP2	si-RBBP4	si-RBBP7	FLAG-BUB3
		si-RBBP7	1.14	62.9	10	21.3	4.23	99.57		si-RBBP7	12.2	32.9	10.5	29.1	13.8	98.5		1st	63.4	35	43.8	43	71	57.3	32.9	45.1
		FLAG-BUB3	1.47	65.7	11.2	19.7	1.28	99.35		FLAG-BUB3	8.43	45.1	11	21.5	11.7	97.73		2nd	63.2	32.4	42	41.2	65.3	59.1	41.2	40.2
																		3rd	61.6	31	44.2	39.2	65.2	61.9	42.8	42.2
			subG1	G1	S	G2/M	>4N				subG1	G1	S	G2/M	>4N			G2/M	WT	KO	si-CUL4	si-DDB1	si-SKP2	si-RBBP4	si-RBBP7	FLAG-BUB3
	2nd	WT	1.21	65.2	14.2	17.9	0.86	99.37		WT	5.34	63.2	14.2	15.2	1.77	99.71		1st	15.4	29.8	25	26.2	13.7	17.1	29.1	21.5
		KO	2.14	66.4	9.2	19.2	2.12	99.06		KO	13.1	32.4	10.4	31.2	12.4	99.5		2nd	15.2	31.2	26.5	27.2	14.1	17.1	30.1	28.1
		si-CUL4	1.43	64	12.1	19.5	2.23	99.26		si-CUL4	10.1	42	12	26.5	8.8	99.4		3rd	16.9	33.1	26.5	28.8	15.3	17.1	29.2	28.1
		si-DDB1	2.12	63	13.1	18.8	2.21	99.23		si-DDB1	9.1	41.2	14.2	27.2	8.1	99.8
		si-SKP2	1.65	68.4	11.1	16.5	2.1	99.75		si-SKP2	5.13	65.3	11.1	14.1	4.2	99.83
		si-RBBP4	1.12	68.2	10.4	18.7	1.2	99.62		si-RBBP4	6.4	59.1	10.8	17.1	5.32	98.72		>4N	WT	KO	si-CUL4	si-DDB1	si-SKP2	si-RBBP4	si-RBBP7	FLAG-BUB3
		si-RBBP7	1.02	68	10.2	17.4	3.11	99.73		si-RBBP7	10.2	41.2	10.2	30.1	8.2	99.9		1st	2.44	11.6	8.82	9.23	3.08	4.12	13.8	11.7
		FLAG-BUB3	1.54	62.9	10.9	22.1	2.2	99.64		FLAG-BUB3	9.13	40.2	9.4	28.1	12.1	98.93		2nd	1.77	12.4	8.8	8.1	4.2	5.32	8.2	12.1
																		3rd	1.53	10.6	7.5	7.4	1.4	3.12	9	10.4
			subG1	G1	S	G2/M	>4N				subG1	G1	S	G2/M	>4N
	3rd	WT	1.11	61.3	17.4	16.4	1.12	97.33		WT	4.25	61.6	15.6	16.9	1.53	99.88
		KO	2.22	65.6	9.7	19.4	2.21	99.13		KO	13.2	31	11.4	33.1	10.6	99.3
		si-CUL4	1.46	62.3	12	21	2.45	99.21		si-CUL4	9.98	44.2	11.2	26.5	7.5	99.38
		si-DDB1	2	64	10.3	17.4	3.1	96.8		si-DDB1	10.4	39.2	14.2	28.8	7.4	100
		si-SKP2	1.87	65.3	12	18.2	2	99.37		si-SKP2	5.64	65.2	12.1	15.3	1.4	99.64
		si-RBBP4	1.02	71	10.2	15.4	2.1	99.72		si-RBBP4	6.12	61.9	10.2	17.1	3.12	98.44
		si-RBBP7	1.92	67	11.2	17.1	2.4	99.62		si-RBBP7	9.9	42.8	9.1	29.2	9	100
		FLAG-BUB3	1.65	66.1	10.3	19.8	2.1	99.95		FLAG-BUB3	9.17	42.2	10.1	28.1	10.4	99.97
			subG1	G1	S	G2/M	>4N				subG1	G1	S	G2/M	>4N
	Average	WT	1.28	64.9	14.4333	17.2667	0.876667		Average	WT	5.43667	62.7333	13.4333	15.8333	1.91333
		KO	1.93333	65.8333	9.76667	19.8667	1.84			KO	12.4	32.8	10.9667	31.3667	11.5333
		si-CUL4	1.48	63.3667	11.9333	20.2	2.36667			si-CUL4	9.76	43.3333	11.6333	26	8.37333
		si-DDB1	2.10667	63.2333	11.8667	18.8667	2.49333			si-DDB1	9.43333	41.1333	13.2	27.4	8.24333
		si-SKP2	1.82333	69.7667	10.01	16.1333	1.84667			si-SKP2	5.18667	67.1667	9.92	14.3667	2.89333
		si-RBBP4	1.05333	68.5333	10.3667	18.3	1.39			si-RBBP4	7.34	59.4333	10.7	17.1	4.18667
		si-RBBP7	1.36	65.9667	10.4667	18.6	3.24667			si-RBBP7	10.7667	38.9667	9.93333	29.4667	10.3333
		FLAG-BUB3	1.55333	64.9	10.8	20.5333	1.86			FLAG-BUB3	8.91	42.5	10.1667	25.9	11.4
											subG1	G1	S	G2/M	>4N
									STDEV	WT	1.23783	0.986577	2.63502	0.929157	0.471628
										KO	1.3	2.02978	0.51316	1.6563	0.90185
										si-CUL4	0.488672	1.17189	0.404145	0.866025	0.756395
										si-DDB1	0.85049	1.90088	1.73205	1.31149	0.923381
										si-SKP2	0.427824	3.32014	2.95249	0.832666	1.4093
										si-RBBP4	1.87585	2.31805	0.458258	0	1.10151
										si-RBBP7	1.25033	5.31445	0.737111	0.550757	3.02875
										FLAG-BUB3	0.416173	2.46374	0.802081	3.81051	0.888819
											1.732	1.732	1.732	1.732	1.732
											subG1	G1	S	G2/M	>4N
									STE	WT	0.714685	0.569617	1.52137	0.536465	0.272303
										KO	0.750577	1.17193	0.296282	0.956294	0.520699
										si-CUL4	0.282143	0.676613	0.23334	0.500015	0.436718
										si-DDB1	0.491045	1.0975	1.00003	0.75721	0.53313
										si-SKP2	0.247012	1.91694	1.70467	0.480754	0.813685
										si-RBBP4	1.08305	1.33836	0.264583	0	0.635978
										si-RBBP7	0.721901	3.06839	0.425584	0.317989	1.7487
										FLAG-BUB3	0.240285	1.42248	0.463095	2.20006	0.513175

[truncated: 19 more sheets: Fig.5e,f(statistics), Fig.5h, Fig.5h(statistics), Fig.6f, Fig.6f(statistics), SF.1a, SF.1a(statistics), SF.1b, SF.1b(statistics), SF.2a, SF.2a(statistics), SF.2d,e, SF.2d,e(statistics), SF.3h, SF.4a, SF.4a(statistics), SF.4c, SF.4g, SF.4g(statistics)]
